# Supplementary material for: Prognosis after autologous peripheral blood stem cell transplantation for osteonecrosis of the femoral head in the pre-collapse stage: a retrospective cohort study
Source: Stem Cell Res Ther. 2020 Feb 26;11:83. doi: 10.1186/s13287-020-01595-w (PMC7045398; doi:10.1186/s13287-020-01595-w)
Supplement: Supplementary file 1 — Additional file 1. No. represents the number of hip. To gender, 1 represents male and 0 stands for female. Age means how old the patient is when the intervention takes place. BMI is patient’s body mass index. HHS is Harris hip score. ARCO is the stage of ONFH based on the MRI and criteria of ARCO, consisting 1 for Ia, 2 for Ib, 3 for Ic, 4 for IIa, 5 for IIb and 6 for IIc. Time is the length of survival time of femoral head, recorded by month. Status means whether meets the endpoint, 0 for censor and 1 for hip-preserving failure. [file 13287_2020_1595_MOESM1_ESM.xlsx]

## Sheet: Sheet1
No.	gender	age	BMI	HHS	ARCO	time	status
1	1	57	20.05	75.85	1	71	0
2	1	22	24.22	71.7	2	66	0
3	1	35	21.3	75.75	4	89	0
4	1	36	23.05	44.3	6	59	1
5	1	32	24.66	51.75	6	45	1
6	1	48	23.67	61.6	5	61	0
7	0	49	22.14	78.2	5	75	1
8	1	39	22.41	73.85	2	88	1
9	1	60	22.84	50.6	4	60	1
10	1	40	22.6	77.65	5	66	1
11	0	33	27.43	41.1	3	34	1
12	0	33	25.98	30.45	6	20	1
13	0	55	22.43	73.2	4	81	1
14	0	77	25.6	55.8	2	31	0
15	1	34	22.53	73.65	1	84	1
16	1	55	27.02	40.55	3	39	1
17	1	31	22.89	75.05	4	76	0
18	1	51	28.65	46.45	6	8	1
19	1	40	27.68	57.15	3	39	1
20	0	21	25.53	50.25	1	55	1
21	1	62	24	62.3	2	47	1
22	0	26	24.14	78.25	2	64	0
23	0	35	25.08	45.85	3	18	1
24	1	25	24.91	74	5	67	0
25	0	36	20.55	65.95	5	58	1
26	1	29	24.34	71	2	72	1
27	1	33	28.09	57.6	3	11	1
28	1	43	25.56	73.6	6	38	1
29	1	35	24.3	75.5	2	82	1
30	0	21	25.12	78.7	5	62	0
31	1	22	24.22	78.95	1	67	0
32	1	35	21.3	68.1	4	69	1
33	1	36	23.05	55.1	5	64	1
34	0	49	22.14	69.35	2	27	1
35	0	77	25.6	56.65	4	13	1
36	1	34	22.53	73.65	4	72	1
37	1	51	28.65	68.65	5	42	1
38	1	40	27.68	37.6	5	44	1
39	1	62	24	46.6	4	53	1
40	0	35	25.08	75.8	5	69	1
41	1	29	24.34	43.2	3	35	1
42	1	35	24.3	41.85	6	37	1
43	0	35	21.64	53.76	5	57	1
44	0	32	25.91	68.85	5	46	1
45	0	43	26.08	28.1	6	28	1
46	0	34	23.73	73.95	4	81	1
47	0	30	23.31	85	1	82	1
